# Supplementary material for: Dual Stem Cell Therapy Improves the Myocardial Recovery Post-Infarction through Reciprocal Modulation of Cell Functions
Source: Int J Mol Sci. 2021 May 26;22(11):5631. doi: 10.3390/ijms22115631 (PMC8199446; doi:10.3390/ijms22115631)
Supplement: Supplementary file 1 [file ijms-22-05631-s001.zip]

Archive with 1 entries (1 files):
- ijms-1229626 SL.pdf
